# Supplementary material for: Recyclable Thermoplastic Elastomer from Furan Functionalized Hairy Nanoparticles with Polystyrene Core and Polydimethylsiloxane Hairs
Source: Polymers (Basel). 2024 Nov 7;16(22):3117. doi: 10.3390/polym16223117 (PMC11598078; doi:10.3390/polym16223117)
Supplement: Supplementary file 1 [file polymers-16-03117-s001.zip]

Archive with 1 entries (1 files):
- polymers-3255307-supplementary.pdf
